# Supplementary material for: Complementing the Eukaryotic Protein Interactome
Source: PLoS One. 2013 Jun 18;8(6):e66635. doi: 10.1371/journal.pone.0066635 (PMC3688968; doi:10.1371/journal.pone.0066635)
Supplement: Table S1 — Data sources. List of data sources used for this study. (XLS) [file pone.0066635.s007.xls]

## Sheet: Tabelle1
Database	Version	Download date	Used for	Download link
UniProt	N.A	July, 2011	Features, mapping, external references	ftp://ftp.uniprot.org/pub/databases/uniprot/current_release/knowledgebase/complete/
KEGG	N.A	July, 2011	Features	ftp://ftp.genome.jp/pub/kegg/pathway/pathway
OMA	May 2011	July, 2011	Orthologs	http://omabrowser.org/All/download.html
InParanoid	7	February, 2011	Orthologs	http://inparanoid.sbc.su.se/download/
HomologGene	65	July, 2011	Orthologs	ftp://ftp.ncbi.nih.gov/pub/HomoloGene/
iRefIndex	8	July, 2011	Protein interaction data	ftp://ftp.no.embnet.org/irefindex/data/archive/release_8.0/
STRING	9	May, 2011	Transferred human protein interaction network for comparision	http://string-db.org/newstring_cgi/show_download_page.pl
InteroPorc	N.A	May, 2011	Transferred human protein interaction network for comparision	http://biodev.extra.cea.fr/interoporc/files/9606/
eggNog	3.0	January, 2013	Orthologs	http://eggnog.embl.de/version_3.0/
TreeFam	7	January, 2013	Orthologs	http://www.treefam.org/
EnsemblCompara	N.A	January, 2013	Orthologs	http://www.ensembl.org/info/docs/compara/index.html
